# Supplementary material for: Asymmetric Synthesis of Saturated and Unsaturated Hydroxy Fatty Acids (HFAs) and Study of Their Antiproliferative Activity
Source: Biomolecules. 2024 Jan 15;14(1):110. doi: 10.3390/biom14010110 (PMC10813182; doi:10.3390/biom14010110)
Supplement: Supplementary file 1 [file biomolecules-14-00110-s001.zip]

Archive with 5 entries (3 files):
- biomolecules-2752058-supplementary/
- biomolecules-2752058-supplementary/biomolecules-2752058-supplementary revision and WB/
- biomolecules-2752058-supplementary/biomolecules-2752058-supplementary revision and WB.zip
- biomolecules-2752058-supplementary/biomolecules-2752058-supplementary revision and WB/biomolecules-2752058 Supplementary File 1.zip
- biomolecules-2752058-supplementary/biomolecules-2752058-supplementary revision and WB/biomolecules-2752058-supplementary revision.pdf
